# Supplementary material for: MAPK15 Controls Hedgehog Signaling in Medulloblastoma Cells by Regulating Primary Ciliogenesis
Source: Cancers (Basel). 2021 Sep 29;13(19):4903. doi: 10.3390/cancers13194903 (PMC8508543; doi:10.3390/cancers13194903)
Supplement: Supplementary file 1 [file cancers-13-04903-s001.zip]

Archive with 1 entries (1 files):
- cancers-1375728-supplementary.pptx
